# Supplementary material for: Is a Forest Fire a Natural Disaster? Investigating the Fire Tolerance of Various Tree Species—An Educational Module
Source: Biomimetics (Basel). 2024 Feb 15;9(2):114. doi: 10.3390/biomimetics9020114 (PMC10887004; doi:10.3390/biomimetics9020114)
Supplement: Supplementary file 1 [file biomimetics-09-00114-s001.zip]

Archive with 2 entries (2 files):
- S1_fire-tolerance.pdf
- S2_fire-tolerance.pdf
